# Supplementary material for: Biological Function Analysis of MicroRNAs and Proteins in the Cerebrospinal Fluid of Patients with Parkinson’s Disease
Source: Int J Mol Sci. 2024 Dec 10;25(24):13260. doi: 10.3390/ijms252413260 (PMC11678473; doi:10.3390/ijms252413260)
Supplement: Supplementary file 1 [file ijms-25-13260-s001.zip]

Archive with 1 entries (1 files):
- ijms-3329783-supplementary.pdf
